# Supplementary material for: Embryo location in the uterus during embryo transfer: An in vitro simulation
Source: PLoS One. 2020 Oct 5;15(10):e0240142. doi: 10.1371/journal.pone.0240142 (PMC7535041; doi:10.1371/journal.pone.0240142)
Supplement: S1 Data — (XLSX) [file pone.0240142.s001.xlsx]

## Sheet: Sheet1
	A	B	C	D	E	F	total
Fast	2	3	2	15	3	2	27
Medium	12	2	3	6	2	2	27
Slow	4	12	3	3	2	3	27
	A	B	C	D	E	F
Close	3	10	3	6	2	3	27
Medium	8	4	3	10	1	1	27
Far	6	2	1	1	7	10	27
