# Supplementary material for: Embryo location in the uterus during embryo transfer: An in vitro simulation
Source: PLoS One. 2020 Oct 5;15(10):e0240142. doi: 10.1371/journal.pone.0240142 (PMC7535041; doi:10.1371/journal.pone.0240142)
Supplement: S2 Data — (XLSX) [file pone.0240142.s002.xlsx]

## Sheet: Sheet1
		0°	15°	30°	45°	60°	-60°	-45°	-30°	-15°
Attached to bubble edge		7	7	6	7	8	6	5	5	6
Separation from bubble		2	2	3	2	1	3	4	4	3
		Slow	Medium	Fast		Far	Medium	Close
Attached to bubble edge		24	19	14	Attached to bubble edge	20	18	19
Separation from bubble		3	8	13	Separation from bubble	7	9	8
